# Supplementary material for: Conjugation of Inulin Improves Anti-Biofilm Activity of Chitosan
Source: Mar Drugs. 2018 May 4;16(5):151. doi: 10.3390/md16050151 (PMC5983282; doi:10.3390/md16050151)
Supplement: Supplementary file 1 [file marinedrugs-16-00151-s001.zip]

Archive with 1 entries (1 files):
- marinedrugs-296240-SI.pdf
